# Supplementary material for: Immune Landscape Variation in Antineutrophil Cytoplasmic Antibody-Associated Vasculitis Circulation Before and After Plasmapheresis by Single-Cell Transcriptome
Source: Mediators Inflamm. 2025 Apr 10;2025:5531382. doi: 10.1155/mi/5531382 (PMC12006691; doi:10.1155/mi/5531382)
Supplement: Supporting Information 2 — Table S1: Birmingham systemic vasculitis activity score (BVAS). [file 5531382.f2.xlsx]

## Sheet: Sheet1
Supplementary Table 1. Birmingham systemic vasculitis activity score (BVAS)
ID	1	2	3	4	5	6	7	8	9	10
Systemic presentation	0	0	0	0	0	0	0	0	0	0
Skin manifestations	0	0	0	0	0	0	0	0	0	0
Mucosa/eye	0	0	0	0	0	0	0	0	0	0
Ear, nose and throat	0	0	0	0	0	0	0	0	0	0
Chest	4	6	6	6	0	0	4	0	6	6
Cardiovascular manifestations	0	0	0	0	0	0	0	0	4	4
Abdomen	0	0	0	0	0	0	0	0	0	0
Kidney	12	12	12	12	12	8	12	12	4	12
Nervous system	0	0	0	0	0	0	0	0	0	0
BVAS	16	18	18	18	12	8	16	12	14	22
