# Supplementary material for: Immune Landscape Variation in Antineutrophil Cytoplasmic Antibody-Associated Vasculitis Circulation Before and After Plasmapheresis by Single-Cell Transcriptome
Source: Mediators Inflamm. 2025 Apr 10;2025:5531382. doi: 10.1155/mi/5531382 (PMC12006691; doi:10.1155/mi/5531382)
Supplement: Supporting Information 3 — Table S2: Demographic and clinical information. [file 5531382.f3.xlsx]

## Sheet: Sheet1
Supplementary Table 2. Demographic and clinical information.
ID	1	2	3	4	5	6	7	8	9	10
Gender	Male	Male	Male	Male	Male	Female	Male	Male	Male	Male
Age	65	74	37	72	66	77	76	68	46	69
Duration of disease	5years	8months	2years	1months	1months	2years	2months	1months	10months	0.5months
Involvement of organs or systems	Lung/Kidney	Lung/Kidney	Lung/Kidney	Lung/Kidney	Kidney	Kidney	Lung/Kidney	Kidney	Lung/Kidney/Cardiovascular manifestations	Lung/Kidney/Cardiovascular manifestations
BVAS	16	18	18	18	12	8	16	12	14	22
